# Supplementary material for: Deciphering the Antibacterial Mechanisms of 5-Fluorouracil in Escherichia coli through Biochemical and Transcriptomic Analyses
Source: Antibiotics (Basel). 2024 Jun 5;13(6):528. doi: 10.3390/antibiotics13060528 (PMC11200800; doi:10.3390/antibiotics13060528)
Supplement: Supplementary file 1 [file antibiotics-13-00528-s001.zip]

Archive with 1 entries (1 files):
- antibiotics-3041910-supplementary.pdf
